# Supplementary material for: Risk Factors and Clinical Presentation in Dogs with Increased Serum Pancreatic Lipase Concentrations—A Descriptive Analysis
Source: Animals (Basel). 2022 Jun 19;12(12):1581. doi: 10.3390/ani12121581 (PMC9219463; doi:10.3390/ani12121581)
Supplement: Supplementary file 1 [file animals-12-01581-s001.zip]

Archive with 1 entries (1 files):
- animals-1757885-supplementary.pdf
